# Supplementary material for: An expansion to the Nägerl’s theory of proportionality in reduced alveolar bone height models: a 3D finite element analysis
Source: BMC Oral Health. 2022 Oct 2;22:434. doi: 10.1186/s12903-022-02476-9 (PMC9526930; doi:10.1186/s12903-022-02476-9)
Supplement: Supplementary file 1 — Additional file 1: 3 mm bone loss model. [file 12903_2022_2476_MOESM1_ESM.xlsx]

## Sheet: Sheet1
			To find Cres
				Length [mm]	Value [mm]
			1	0	-0.00030895
			2	0.48959	-0.00028606
			3	0.97919	-0.00026329
			4	1.4688	-0.00024051
			5	1.9584	-0.00021764
			6	2.448	-0.00019464
			7	2.9376	-0.0001715
			8	3.4272	-0.00014821
			9	3.9167	-0.00012477
			10	4.4063	-0.00010117
			11	4.8959	-7.7414e-05
			12	5.3855	-5.3499e-05
			13	5.8751	-2.9428e-05			P=	P+1	d=	Cres=
			14	6.3647	-5.2009e-06		5.209e-06	0.271543	1.27154	0.385044	6.46926			6.46926
			15	6.8543	1.9183e-05		1.9183e-05
			16	7.3439	4.3723e-05
			17	7.8335	6.8417e-05
			18	8.3231	9.3264e-05
			19	8.8127	0.00011826
			20	9.3023	0.00014339
			21	9.7919	0.00016865
			22	10.281	0.00019403
			23	10.771	0.0002195
			24	11.261	0.00024507
			25	11.75	0.00027072
			26	12.24	0.00029644
			27	12.729	0.00032222
			28	13.219	0.00034808
			29	13.709	0.000374
			30	14.198	0.00039999
			31	14.688	0.00042607
			32	15.177	0.00045225
			33	15.667	0.00047857
			34	16.157	0.00050504
			35	16.646	0.00053167
			36	17.136	0.00055842
			37	17.625	0.00058522
			38	18.115	0.000612
			39	18.605	0.0006387
			40	19.094	0.00066533
			41	19.584	0.0006919
			42	20.073	0.00071844
			43	20.563	0.00074498
			44	21.053	0.00077152
			45	21.542	0.00079807
			46	22.032	0.00082463
			47	22.521	0.00085118
			48	23.011	0.00087774
			49	23.5	0.00090431
		Apical	12	-0.00037297	-0.00035513	-0.0003373	-0.00031947	-0.00030163	-0.0002838	-0.00026597	-0.00024813	-0.0002303	-0.00021247	-0.00019463	0.0001768	0.00015897	0.00014113	0.0001233	0.00010547	8.7635e-05	6.9802e-05	5.1969e-05	3.4135e-05
			13	0.00010497	9.5158e-05	8.5348e-05	7.5539e-05	6.5729e-05	5.5919e-05	4.611e-05	3.63e-05	2.649e-05	1.6681e-05	6.8712e-06	2.9383e-06	1.2748e-05	2.2557e-05	3.2367e-05	4.2176e-05	5.1985e-05	6.1794e-05	7.1604e-05	8.1413e-05
		Incisal	14	0.00016464	0.00016638	0.00016811	0.00016984	0.00017158	0.00017331	0.00017505	0.00017678	0.00017851	0.00018025	0.00018198	0.00018371	0.00018545	0.00018718	0.00018892	0.00019065	0.00019238	0.00019412	0.00019585	0.00019758
	P=Apical/Incisal			0.637573	0.571932	0.507691	0.444766	0.383081	0.322653	0.26341	0.20534	0.148395	0.0925437	0.037758	60.1708	12.4702	6.25659	3.80944	2.50071	1.68577	1.12959	0.725783	0.419282
	P+1			1.63757	1.57193	1.50769	1.44477	1.38308	1.32265	1.26341	1.20534	1.1484	1.09254	1.03776	61.1708	13.4702	7.25659	4.80944	3.50071	2.68577	2.12959	1.72578	1.41928
	dis.			0.4896	0.4896	0.4896	0.4896	0.4896	0.4896	0.4896	0.4896	0.4896	0.4896	0.4896	0.4896	0.4896	0.4896	0.4896	0.4896	0.4896	0.4896	0.4896	0.4896
	0.4896/(P+1)			0.298979	0.311464	0.324735	0.338878	0.353992	0.370165	0.387523	0.406192	0.426334	0.448129	0.471786	0.00800381	0.0363469	0.0674697	0.1018	0.139857	0.182294	0.229903	0.283697	0.344963
	6.3647			6.3647	6.3647	6.3647	6.3647	6.3647	6.3647	6.3647	6.3647	6.3647	6.3647	6.3647	5.8751	5.8751	5.8751	5.8751	5.8751	5.8751	5.8751	5.8751	5.8751
	Crot			6.06572	6.05324	6.03997	6.02582	6.01071	5.99453	5.97718	5.95851	5.93837	5.91657	5.89291	5.8671	5.83875	5.80763	5.7733	5.73524	5.69281	5.6452	5.5914	5.53014
			Crot change(Bone loss)
		I1	6.06572
		I2	6.05324
		I3	6.03997
		I4	6.02582
		I5	6.01071
		I6	5.99453
		I7	5.97718
		I8	5.95851
		I9	5.93837
		I10	5.91657
		I11	5.89291
		I12	5.8671
		I13	5.83875
		I14	5.80763
		I15	5.7733
		I16	5.73524
		I17	5.69281
		I18	5.6452
		I19	5.5914
		I20	5.5301
		Cres		6.49926	6.49926	6.49926	6.49926	6.49926	6.49926	6.49926	6.49926	6.49926	6.49926	6.49926	6.49926	6.49926	6.49926	6.49926	6.49926	6.49926	6.49926	6.49926	6.49926
		F. app.		23.0607	22.5682	22.079	21.606	21.106	20.606	20.106	19.5698	19.0684	18.5668	18.065	17.5629	17.0604	16.5574	16.1059	15.6059	15.1059	14.5337	14.1036	13.617
		a		16.5614	16.0689	15.5797	15.1067	14.6067	14.1067	13.6067	13.0705	12.5691	12.0675	11.5657	11.0636	10.5611	10.0581	9.60664	9.10664	8.60662	8.03444	7.60434	7.11774
		Crot		6.06572	6.05324	6.03997	6.02582	6.01071	5.99453	5.97718	5.95851	5.93837	5.91657	5.89291	5.8671	5.83875	5.80763	5.7733	5.73524	5.69281	5.6452	5.5914	5.5301
		Cres		6.49926	6.49926	6.49926	6.49926	6.49926	6.49926	6.49926	6.49926	6.49926	6.49926	6.49926	6.49926	6.49926	6.49926	6.49926	6.49926	6.49926	6.49926	6.49926	6.49926
		b		0.433536	0.446016	0.459286	0.473436	0.488546	0.504726	0.522076	0.540746	0.560886	0.582686	0.606346	0.632156	0.660506	0.691626	0.725956	0.764016	0.806446	0.854056	0.907856	0.969156
		a*b		7.17998	7.16701	7.15556	7.15208	7.13607	7.12004	7.10375	7.06784	7.04986	7.03159	7.01284	6.99395	6.9757	6.95647	6.974	6.95762	6.94078	6.86187	6.90365	6.8982
				7.1799	7.167	7.1555	7.152	7.136	7.12	7.1037	7.0678	7.0498	7.0315	7.0128	6.9939	6.9756	6.9564	6.974	6.9576	6.9407	6.8618	6.9036	6.8982
																					6.9318
			a*b
		I1	7.1799
		I2	7.167
		I3	7.1555
		I4	7.152
		I5	7.136
		I6	7.12
		I7	7.1037
		I8	7.0678
		I9	7.0498
		I10	7.0315
		I11	7.0128
		I12	6.9939
		I13	6.9756
		I14	6.9564
		I15	6.954
		I16	6.9576
		I17	6.9407
		I18	6.9318
		I19	6.9036
		I20	6.8982
			a*b	a*b (bone loss)
		I1	11.2698	7.1799
		I2	11.4246	7.167
		I3	11.2858	7.1555
		I4	11.3096	7.152
		I5	11.3588	7.136
		I6	11.3116	7.12
		I7	11.3117	7.1037
		I8	11.2759	7.0678
		I9	11.2767	7.0498
		I10	11.2725	7.0315
		I11	11.2686	7.0128
		I12	11.343	6.9939
		I13	11.2658	6.9756
		I14	11.2608	6.9564
		I15	11.3276	6.954
		I16	11.3292	6.9576
		I17	11.3293	6.9407
		I18	11.2103	6.9318
		I19	11.333	6.9036
		I20	11.362	6.8982
			Crot change(Bone loss)	Crot change
		I1	6.06572	7.224
		I2	6.05324	7.1882
		I3	6.03997	7.1709
		I4	6.02582	7.1414
		I5	6.01071	7.1746
		I6	5.99453	7.0756
		I7	5.97718	7.0387
		I8	5.95851	6.9987
		I9	5.93837	6.9547
		I10	5.91657	6.907
		I11	5.89291	6.8545
		I12	5.8671	6.7883
		I13	5.83875	6.73142
		I14	5.80763	6.6594
		I15	5.7733	6.5784
		I16	5.73524	6.487
		I17	5.69281	6.383
		I18	5.6452	6.2627
		I19	5.5914	6.1229
		I20	5.5301	5.9585
