# Supplementary material for: An expansion to the Nägerl’s theory of proportionality in reduced alveolar bone height models: a 3D finite element analysis
Source: BMC Oral Health. 2022 Oct 2;22:434. doi: 10.1186/s12903-022-02476-9 (PMC9526930; doi:10.1186/s12903-022-02476-9)
Supplement: Supplementary file 2 — Additional file 2: 4.5 mm bone loss model. [file 12903_2022_2476_MOESM2_ESM.xlsx]

## Sheet: Sheet1
Additional data 27 Farvardin 1401
			Normal Bone Level
		Length [mm]	Inc 1	Inc 2	Inc 3	Inc 4	Inc 5	Inc 6	Inc 7	Inc 8	Inc 9	Inc 10	Inc 11	Inc 12	Inc 13	Inc 14	Inc 15	Inc 16	Inc 17	Inc 18	Inc 19	Inc 20
Apical	1	0	-0.00059481	-0.00057321	-0.00055161	-0.00053001	-0.0005084	-0.0004868	-0.0004652	-0.00044359	-0.00042199	-0.00040039	-0.00037879	-0.00035718	-0.00033558	-0.00031398	-0.00029237	-0.00027077	-0.00024916	-0.00022755	-0.00020594	-0.00018431
	2	0.48959	-0.00055572	-0.00053539	-0.00051506	-0.00049474	-0.00047441	-0.00045408	-0.00043376	-0.00041343	-0.0003931	-0.00037278	-0.00035245	-0.00033212	-0.00031179	-0.00029147	-0.00027114	-0.00025081	-0.00023048	-0.00021014	-0.00018981	-0.00016946
	3	0.97919	-0.00051687	-0.00049781	-0.00047875	-0.00045969	-0.00044063	-0.00042157	-0.00040251	-0.00038345	-0.00036439	-0.00034533	-0.00032627	-0.00030721	-0.00028814	-0.00026908	-0.00025002	-0.00023096	-0.0002119	-0.00019283	-0.00017376	-0.00015468
	4	1.4688	-0.00047798	-0.00046019	-0.0004424	-0.00042461	-0.00040681	-0.00038902	-0.00037123	-0.00035344	-0.00033564	-0.00031785	-0.00030006	-0.00028227	-0.00026447	-0.00024668	-0.00022889	-0.00021109	-0.0001933	-0.0001755	-0.0001577	-0.00013989
	5	1.9584	-0.00043892	-0.0004224	-0.00040589	-0.00038937	-0.00037285	-0.00035633	-0.00033981	-0.00032329	-0.00030678	-0.00029026	-0.00027374	-0.00025722	-0.0002407	-0.00022418	-0.00020766	-0.00019114	-0.00017462	-0.0001581	-0.00014157	-0.00012504
	6	2.448	-0.00039962	-0.00038439	-0.00036915	-0.00035392	-0.00033868	-0.00032344	-0.00030821	-0.00029297	-0.00027774	-0.0002625	-0.00024727	-0.00023203	-0.00021679	-0.00020156	-0.00018632	-0.00017108	-0.00015585	-0.00014061	-0.00012536	-0.00011011
	7	2.9376	-0.00036005	-0.0003461	-0.00033216	-0.00031822	-0.00030428	-0.00029033	-0.00027639	-0.00026245	-0.0002485	-0.00023456	-0.00022062	-0.00020667	-0.00019273	-0.00017879	-0.00016484	-0.0001509	-0.00013695	-0.00012301	-0.00010906	-9.5101e-05
	8	3.4272	-0.00032018	-0.00030754	-0.0002949	-0.00028226	-0.00026962	-0.00025698	-0.00024434	-0.0002317	-0.00021906	-0.00020642	-0.00019378	-0.00018114	-0.0001685	-0.00015586	-0.00014322	-0.00013058	-0.00011794	-0.0001053	-9.2649e-05	-7.9998e-05
	9	3.9167	-0.00028001	-0.00026869	-0.00025736	-0.00024604	-0.00023471	-0.00022338	-0.00021206	-0.00020073	-0.00018941	-0.00017808	-0.00016676	-0.00015543	-0.0001441	-0.00013278	-0.00012145	-0.00011013	-9.8797e-05	-8.7468e-05	-7.6137e-05	-6.4801e-05
	10	4.4063	-0.00023954	-0.00022954	-0.00021954	-0.00020954	-0.00019954	-0.00018954	-0.00017954	-0.00016954	-0.00015953	-0.00014953	-0.00013953	-0.00012953	-0.00011953	-0.00010953	-9.9531e-05	-8.9529e-05	-7.9527e-05	-6.9523e-05	-5.9518e-05	-4.9509e-05
	11	4.8959	-0.00019875	-0.00019009	-0.00018143	-0.00017276	-0.0001641	-0.00015543	-0.00014677	-0.00013811	-0.00012944	-0.00012078	-0.00011211	-0.00010345	-9.4786e-05	-8.6122e-05	-7.7458e-05	-6.8793e-05	-6.0127e-05	-5.1461e-05	-4.2792e-05	-3.4121e-05
	12	5.3855	-0.00015766	-0.00015034	-0.00014303	-0.00013571	-0.00012839	-0.00012108	-0.00011376	-0.00010645	-9.913e-05	-9.1814e-05	-8.4498e-05	-7.7182e-05	-6.9865e-05	-6.2549e-05	-5.5232e-05	-4.7916e-05	-4.0598e-05	-3.328e-05	-2.596e-05	-1.8638e-05
	13	5.8751	-0.00011625	-0.0001103	-0.00010434	-9.8382e-05	-9.2425e-05	-8.6468e-05	-8.0511e-05	-7.4554e-05	-6.8597e-05	-6.264e-05	-5.6684e-05	-5.0727e-05	-4.477e-05	-3.8813e-05	-3.2855e-05	-2.6898e-05	-2.094e-05	-1.4981e-05	-9.0214e-06	-3.06e-06
	14	6.3647	-7.4534e-05	-6.9947e-05	-6.5361e-05	-6.0775e-05	-5.6189e-05	-5.1602e-05	-4.7016e-05	-4.243e-05	-3.7844e-05	-3.3258e-05	-2.8672e-05	-2.4085e-05	-1.9499e-05	-1.4913e-05	-1.0327e-05	-5.7399e-06	-1.1528e-06	3.4348e-06	8.0232e-06	1.2613e-05
	15	6.8543	-3.2501e-05	-2.9297e-05	-2.6093e-05	-2.2889e-05	-1.9685e-05	-1.6481e-05	-1.3277e-05	-1.0073e-05	-6.8695e-06	-3.6657e-06	-4.6184e-07	2.742e-06	5.9459e-06	9.1498e-06	1.2354e-05	1.5558e-05	1.8763e-05	2.1968e-05	2.5173e-05	2.8379e-05
	16	7.3439	9.846e-06	1.1656e-05	1.3466e-05	1.5276e-05	1.7086e-05	1.8896e-05	2.0706e-05	2.2516e-05	2.4326e-05	2.6136e-05	2.7946e-05	2.9756e-05	3.1566e-05	3.3376e-05	3.5186e-05	3.6996e-05	3.8807e-05	4.0618e-05	4.2429e-05	4.424e-05
	17	7.8335	5.2508e-05	5.2913e-05	5.3317e-05	5.3722e-05	5.4126e-05	5.453e-05	5.4935e-05	5.5339e-05	5.5743e-05	5.6148e-05	5.6552e-05	5.6956e-05	5.736e-05	5.7765e-05	5.8169e-05	5.8574e-05	5.8979e-05	5.9384e-05	5.9789e-05	6.0194e-05
	18	8.3231	9.5488e-05	9.4475e-05	9.3461e-05	9.2448e-05	9.1435e-05	9.0422e-05	8.9409e-05	8.8396e-05	8.7383e-05	8.6369e-05	8.5356e-05	8.4343e-05	8.333e-05	8.2317e-05	8.1304e-05	8.0291e-05	7.9278e-05	7.8266e-05	7.7254e-05	7.6241e-05
	19	8.8127	0.00013879	0.00013634	0.0001339	0.00013146	0.00012902	0.00012657	0.00012413	0.00012169	0.00011924	0.0001168	0.00011436	0.00011192	0.00010947	0.00010703	0.00010459	0.00010215	9.9706e-05	9.7265e-05	9.4823e-05	9.2381e-05
	20	9.3023	0.0001824	0.00017852	0.00017464	0.00017075	0.00016687	0.00016298	0.0001591	0.00015521	0.00015133	0.00014745	0.00014356	0.00013968	0.00013579	0.00013191	0.00012803	0.00012414	0.00012026	0.00011638	0.0001125	0.00010861
	21	9.7919	0.00022634	0.00022101	0.00021567	0.00021033	0.00020499	0.00019965	0.00019432	0.00018898	0.00018364	0.0001783	0.00017296	0.00016763	0.00016229	0.00015695	0.00015162	0.00014628	0.00014094	0.00013561	0.00013027	0.00012494
	22	10.281	0.0002706	0.0002638	0.000257	0.00025019	0.00024339	0.00023658	0.00022978	0.00022298	0.00021617	0.00020937	0.00020257	0.00019576	0.00018896	0.00018216	0.00017535	0.00016855	0.00016175	0.00015495	0.00014816	0.00014136
	23	10.771	0.00031519	0.0003069	0.00029862	0.00029034	0.00028206	0.00027377	0.00026549	0.00025721	0.00024893	0.00024064	0.00023236	0.00022408	0.0002158	0.00020752	0.00019924	0.00019096	0.00018269	0.00017441	0.00016614	0.00015786
	24	11.261	0.00036009	0.00035031	0.00034054	0.00033077	0.00032099	0.00031122	0.00030144	0.00029167	0.0002819	0.00027213	0.00026235	0.00025258	0.00024281	0.00023304	0.00022327	0.0002135	0.00020374	0.00019398	0.00018421	0.00017444
	25	11.75	0.00040529	0.00039401	0.00038274	0.00037146	0.00036018	0.00034891	0.00033763	0.00032635	0.00031508	0.0003038	0.00029253	0.00028125	0.00026998	0.00025871	0.00024744	0.00023617	0.00022491	0.00021364	0.00020237	0.00019109
	26	12.24	0.00045078	0.00043799	0.0004252	0.00041241	0.00039962	0.00038682	0.00037403	0.00036124	0.00034845	0.00033566	0.00032287	0.00031008	0.0002973	0.00028451	0.00027173	0.00025895	0.00024617	0.00023339	0.00022059	0.00020779
	27	12.729	0.00049654	0.00048222	0.0004679	0.00045359	0.00043927	0.00042495	0.00041063	0.00039631	0.000382	0.00036768	0.00035337	0.00033906	0.00032474	0.00031044	0.00029613	0.00028183	0.00026752	0.0002532	0.00023886	0.0002245
	28	13.219	0.00054253	0.00052668	0.00051082	0.00049497	0.00047911	0.00046326	0.0004474	0.00043155	0.0004157	0.00039984	0.000384	0.00036815	0.0003523	0.00033646	0.00032062	0.00030478	0.00028892	0.00027305	0.00025715	0.00024121
	29	13.709	0.00058873	0.00057133	0.00055393	0.00053653	0.00051912	0.00050172	0.00048432	0.00046692	0.00044952	0.00043213	0.00041473	0.00039734	0.00037995	0.00036257	0.00034518	0.00032778	0.00031036	0.00029292	0.00027543	0.00025789
	30	14.198	0.0006351	0.00061615	0.00059719	0.00057823	0.00055927	0.00054032	0.00052136	0.00050241	0.00048345	0.0004645	0.00044556	0.00042661	0.00040767	0.00038873	0.00036977	0.0003508	0.0003318	0.00031276	0.00029367	0.00027452
	31	14.688	0.00068162	0.0006611	0.00064058	0.00062006	0.00059954	0.00057902	0.0005585	0.00053799	0.00051747	0.00049696	0.00047645	0.00045595	0.00043544	0.00041492	0.00039439	0.00037383	0.00035322	0.00033257	0.00031187	0.00029112
	32	15.177	0.00072828	0.00070619	0.00068409	0.000662	0.00063991	0.00061782	0.00059573	0.00057365	0.00055156	0.00052949	0.00050741	0.00048533	0.00046324	0.00044114	0.000419	0.00039683	0.0003746	0.00035233	0.00033003	0.00030769
	33	15.667	0.00077506	0.00075139	0.00072772	0.00070405	0.00068038	0.00065671	0.00063304	0.00060938	0.00058572	0.00056207	0.00053841	0.00051475	0.00049106	0.00046734	0.00044359	0.00041978	0.00039593	0.00037205	0.00034816	0.00032425
	34	16.157	0.00082196	0.00079671	0.00077145	0.00074619	0.00072094	0.00069568	0.00067043	0.00064519	0.00061994	0.0005947	0.00056945	0.00054418	0.00051887	0.00049352	0.00046813	0.00044269	0.00041722	0.00039175	0.00036628	0.00034081
	35	16.646	0.000869	0.00084214	0.00081529	0.00078844	0.00076159	0.00073474	0.0007079	0.00068106	0.00065422	0.00062737	0.00060051	0.0005736	0.00054666	0.00051966	0.00049262	0.00046556	0.00043849	0.00041143	0.0003844	0.00035736
	36	17.136	0.00091617	0.00088771	0.00085925	0.0008308	0.00080234	0.00077389	0.00074545	0.000717	0.00068855	0.00066007	0.00063157	0.00060301	0.0005744	0.00054575	0.00051708	0.0004884	0.00045974	0.00043111	0.00040251	0.00037392
	37	17.625	0.00096349	0.00093342	0.00090335	0.00087327	0.00084321	0.00081314	0.00078307	0.000753	0.00072291	0.00069278	0.00066261	0.00063238	0.0006021	0.0005718	0.00054151	0.00051123	0.00048098	0.00045078	0.00042063	0.00039048
	38	18.115	0.001011	0.00097929	0.00094758	0.00091588	0.00088418	0.00085248	0.00082078	0.00078905	0.00075729	0.00072548	0.00069361	0.0006617	0.00062977	0.00059783	0.00056592	0.00053405	0.00050223	0.00047046	0.00043875	0.00040704
	39	18.605	0.0010587	0.0010253	0.00099198	0.00095863	0.00092528	0.00089192	0.00085855	0.00082513	0.00079167	0.00075815	0.00072458	0.00069099	0.00065741	0.00062385	0.00059034	0.00055688	0.00052348	0.00049014	0.00045687	0.0004236
	40	19.094	0.0011066	0.0010716	0.0010366	0.0010015	0.0009665	0.00093145	0.00089636	0.00086122	0.00082602	0.00079078	0.00075552	0.00072026	0.00068504	0.00064987	0.00061476	0.00057971	0.00054473	0.00050983	0.000475	0.00044016
	41	19.584	0.0011548	0.001118	0.0010813	0.0010446	0.0010078	0.00097105	0.0009342	0.0008973	0.00086035	0.00082338	0.00078643	0.00074952	0.00071267	0.00067588	0.00063918	0.00060254	0.00056599	0.00052951	0.00049312	0.00045672
	42	20.073	0.0012033	0.0011648	0.0011263	0.0010878	0.0010493	0.0010107	0.00097205	0.00093335	0.00089465	0.00085597	0.00081734	0.00077878	0.0007403	0.00070191	0.0006636	0.00062538	0.00058724	0.0005492	0.00051124	0.00047328
	43	20.563	0.0012521	0.0012118	0.0011715	0.0011312	0.0010908	0.0010504	0.0010099	0.00096939	0.00092893	0.00088855	0.00084825	0.00080804	0.00076794	0.00072793	0.00068803	0.00064821	0.0006085	0.00056888	0.00052936	0.00048984
	44	21.053	0.0013012	0.001259	0.0012169	0.0011746	0.0011323	0.00109	0.0010477	0.0010054	0.00096321	0.00092113	0.00087916	0.00083731	0.00079558	0.00075396	0.00071245	0.00067105	0.00062975	0.00058857	0.00054748	0.0005064
	45	21.542	0.0013507	0.0013066	0.0012624	0.0012182	0.0011739	0.0011297	0.0010855	0.0010414	0.00099749	0.00095371	0.00091008	0.00086658	0.00082322	0.00077999	0.00073688	0.00069389	0.00065101	0.00060825	0.00056561	0.00052296
	46	22.032	0.0014004	0.0013543	0.0013081	0.0012618	0.0012155	0.0011693	0.0011233	0.0010774	0.0010318	0.00098629	0.00094099	0.00089585	0.00085086	0.00080601	0.0007613	0.00071672	0.00067226	0.00062793	0.00058373	0.00053952
	47	22.521	0.0014501	0.001402	0.0013537	0.0013054	0.0012571	0.001209	0.0011611	0.0011135	0.0010661	0.0010189	0.00097191	0.00092512	0.0008785	0.00083204	0.00078573	0.00073955	0.00069352	0.00064762	0.00060185	0.00055608
	48	23.011	0.0014996	0.0014496	0.0013993	0.0013489	0.0012987	0.0012486	0.0011989	0.0011495	0.0011003	0.0010515	0.0010028	0.00095439	0.00090614	0.00085807	0.00081015	0.00076239	0.00071477	0.0006673	0.00061997	0.00057264
Incisal	49	23.5	0.0015488	0.0014969	0.0014448	0.0013925	0.0013402	0.0012883	0.0012367	0.0011855	0.0011346	0.0010841	0.0010338	0.00098367	0.00093379	0.0008841	0.00083458	0.00078523	0.00073603	0.00068698	0.00063809	0.0005892
		Length [mm]	Inc 1	Inc 2	Inc 3	Inc 4	Inc 5	Inc 6	Inc 7	Inc 8	Inc 9	Inc 10	Inc 11	Inc 12	Inc 13	Inc 14	Inc 15	Inc 16	Inc 17	Inc 18	Inc 19	Inc 20
	13	5.8751	-0.00011625	-0.0001103	-0.00010434	-9.8382e-05	-9.2425e-05	-8.6468e-05	-8.0511e-05	-7.4554e-05	-6.8597e-05	-6.264e-05	-5.6684e-05	-5.0727e-05	-4.477e-05	-3.8813e-05	-3.2855e-05	-2.6898e-05	-2.094e-05	-1.4981e-05	-9.0214e-06	-3.06e-06
	14	6.3647	-7.4534e-05	-6.9947e-05	-6.5361e-05	-6.0775e-05	-5.6189e-05	-5.1602e-05	-4.7016e-05	-4.243e-05	-3.7844e-05	-3.3258e-05	-2.8672e-05	-2.4085e-05	-1.9499e-05	-1.4913e-05	-1.0327e-05	-5.7399e-06	-1.1528e-06	3.4348e-06	8.0232e-06	1.2613e-05
	15	6.8543	-3.2501e-05	-2.9297e-05	-2.6093e-05	-2.2889e-05	-1.9685e-05	-1.6481e-05	-1.3277e-05	-1.0073e-05	-6.8695e-06	-3.6657e-06	-4.6184e-07	2.742e-06	5.9459e-06	9.1498e-06	1.2354e-05	1.5558e-05	1.8763e-05	2.1968e-05	2.5173e-05	2.8379e-05
	16	7.3439	9.846e-06	1.1656e-05	1.3466e-05	1.5276e-05	1.7086e-05	1.8896e-05	2.0706e-05	2.2516e-05	2.4326e-05	2.6136e-05	2.7946e-05	2.9756e-05	3.1566e-05	3.3376e-05	3.5186e-05	3.6996e-05	3.8807e-05	4.0618e-05	4.2429e-05	4.424e-05
		Cres.	7.97085	7.97085	7.97085	7.97085	7.97085	7.97085	7.97085	7.97085	7.97085	7.97085	7.97085	7.97085	7.97085	7.97085	7.97085	7.97085	7.97085	7.97085	7.97085	7.97085
		F. app.	23.0607	22.5682	22.079	21.606	21.106	20.606	20.106	19.5698	19.0684	18.5668	18.065	17.5629	17.0604	16.5574	16.1059	15.6059	15.1059	14.5337	14.1036	13.617
		a	15.0898	14.5973	14.1081	13.6351	13.1351	12.6351	12.1351	11.5989	11.0975	10.5959	10.0941	9.59205	9.08955	8.58655	8.13505	7.63505	7.13503	6.56285	6.13275	5.64615
		Cres.	7.97085	7.97085	7.97085	7.97085	7.97085	7.97085	7.97085	7.97085	7.97085	7.97085	7.97085	7.97085	7.97085	7.97085	7.97085	7.97085	7.97085	7.97085	7.97085	7.97085
		Crot	7.23	7.2041	7.177	7.1478	7.1164	7.0825	7.0458	7.0059	6.9622	6.9146	6.8623	6.8043	6.7398	6.668	6.5868	6.4944	6.3929	6.2735	6.1328	5.9708
		b	0.740851	0.766751	0.793851	0.823051	0.854451	0.888351	0.925051	0.964951	1.00865	1.05625	1.10855	1.16655	1.23105	1.30285	1.38405	1.47645	1.57795	1.69735	1.83805	2.00005
			I1	I2	I3	I4	I5	I6	I7	I8	I9	I10	I11	I12	I13	I14	I15	I16	I17	I18	I19	I20
		a*b	11.1793	11.1925	11.1998	11.2224	11.2233	11.2244	11.2256	11.1924	11.1936	11.192	11.1899	11.1896	11.1897	11.187	11.2593	11.2728	11.2587	11.1395	11.2723	11.2926
	Additional Data 4.5 mm of Bone Loss
		Length [mm]	Inc 1	Inc 2	Inc 3	Inc 4	Inc 5	Inc 6	Inc 7	Inc 8	Inc 9	Inc 10	Inc 11	Inc 12	Inc 13	Inc 14	Inc 15	Inc 16	Inc 17	Inc 18	Inc 19	Inc 20
	1	0	-0.002076	-0.0020137	-0.0019515	-0.0018893	-0.0018271	-0.0017648	-0.0017026	-0.0016404	-0.0015782	-0.0015159	-0.0014537	-0.0013915	-0.0013292	-0.001267	-0.0012048	-0.0011426	-0.0010803	-0.0010181	-0.00095589	-0.00089366
	2	0.48959	-0.0018876	-0.0018307	-0.0017738	-0.001717	-0.0016601	-0.0016032	-0.0015464	-0.0014895	-0.0014326	-0.0013757	-0.0013189	-0.001262	-0.0012051	-0.0011483	-0.0010914	-0.0010345	-0.00097764	-0.00092076	-0.00086389	-0.00080702
	3	0.97919	-0.0016999	-0.0016484	-0.0015969	-0.0015453	-0.0014938	-0.0014422	-0.0013907	-0.0013392	-0.0012876	-0.0012361	-0.0011845	-0.001133	-0.0010815	-0.0010299	-0.00097838	-0.00092684	-0.0008753	-0.00082376	-0.00077222	-0.00072068
	4	1.4688	-0.0015122	-0.001466	-0.0014198	-0.0013736	-0.0013274	-0.0012812	-0.001235	-0.0011888	-0.0011426	-0.0010964	-0.0010502	-0.001004	-0.00095775	-0.00091154	-0.00086534	-0.00081913	-0.00077293	-0.00072672	-0.00068052	-0.00063431
	5	1.9584	-0.0013238	-0.001283	-0.0012421	-0.0012013	-0.0011604	-0.0011196	-0.0010787	-0.0010379	-0.00099703	-0.00095618	-0.00091532	-0.00087447	-0.00083362	-0.00079277	-0.00075192	-0.00071107	-0.00067022	-0.00062936	-0.00058851	-0.00054766
	6	2.448	-0.0011347	-0.0010992	-0.0010637	-0.0010282	-0.00099277	-0.00095729	-0.00092182	-0.00088634	-0.00085087	-0.0008154	-0.00077992	-0.00074445	-0.00070898	-0.0006735	-0.00063803	-0.00060255	-0.00056708	-0.00053161	-0.00049613	-0.00046066
	7	2.9376	-0.00094451	-0.00091445	-0.00088438	-0.00085431	-0.00082425	-0.00079418	-0.00076411	-0.00073404	-0.00070398	-0.00067391	-0.00064384	-0.00061378	-0.00058371	-0.00055364	-0.00052357	-0.00049351	-0.00046344	-0.00043337	-0.00040331	-0.00037324
	8	3.4272	-0.00075336	-0.00072873	-0.0007041	-0.00067947	-0.00065484	-0.00063021	-0.00060558	-0.00058095	-0.00055632	-0.00053169	-0.00050706	-0.00048243	-0.0004578	-0.00043317	-0.00040854	-0.00038391	-0.00035928	-0.00033465	-0.00031002	-0.00028539
	9	3.9167	-0.00056117	-0.00054201	-0.00052285	-0.00050369	-0.00048452	-0.00046536	-0.0004462	-0.00042704	-0.00040787	-0.00038871	-0.00036955	-0.00035039	-0.00033123	-0.00031206	-0.0002929	-0.00027374	-0.00025458	-0.00023541	-0.00021625	-0.00019709
	10	4.4063	-0.00036794	-0.00035428	-0.00034062	-0.00032696	-0.00031329	-0.00029963	-0.00028597	-0.0002723	-0.00025864	-0.00024498	-0.00023131	-0.00021765	-0.00020399	-0.00019032	-0.00017666	-0.000163	-0.00014933	-0.00013567	-0.00012201	-0.00010834
	11	4.8959	-0.00017368	-0.00016555	-0.00015741	-0.00014928	-0.00014115	-0.00013302	-0.00012488	-0.00011675	-0.00010862	-0.00010049	-9.2353e-05	-8.422e-05	-7.6087e-05	-6.7954e-05	-5.9822e-05	-5.1689e-05	-4.3556e-05	-3.5424e-05	-2.7291e-05	-1.9158e-05
	12	5.3855	2.1622e-05	2.4193e-05	2.6764e-05	2.9335e-05	3.1906e-05	3.4477e-05	3.7048e-05	3.9619e-05	4.219e-05	4.4761e-05	4.7332e-05	4.9903e-05	5.2474e-05	5.5045e-05	5.7616e-05	6.0187e-05	6.2758e-05	6.5329e-05	6.79e-05	7.0471e-05
	13	5.8751	0.00021794	0.00021492	0.0002119	0.00020888	0.00020586	0.00020284	0.00019982	0.00019679	0.00019377	0.00019075	0.00018773	0.00018471	0.00018169	0.00017866	0.00017564	0.00017262	0.0001696	0.00016658	0.00016356	0.00016053
	14	6.3647	0.00041528	0.00040663	0.00039799	0.00038934	0.0003807	0.00037205	0.00036341	0.00035476	0.00034612	0.00033747	0.00032883	0.00032018	0.00031154	0.00030289	0.00029425	0.0002856	0.00027696	0.00026831	0.00025967	0.00025102
	15	6.8543	0.0006136	0.0005993	0.000585	0.0005707	0.0005564	0.00054211	0.00052781	0.00051351	0.00049921	0.00048491	0.00047061	0.00045632	0.00044202	0.00042772	0.00041342	0.00039912	0.00038482	0.00037053	0.00035623	0.00034193
	16	7.3439	0.00081285	0.00079287	0.00077289	0.00075291	0.00073293	0.00071295	0.00069297	0.00067299	0.00065301	0.00063303	0.00061304	0.00059306	0.00057308	0.0005531	0.00053312	0.00051314	0.00049316	0.00047318	0.0004532	0.00043322
	17	7.8335	0.001013	0.00098728	0.00096159	0.0009359	0.00091021	0.00088453	0.00085884	0.00083315	0.00080746	0.00078177	0.00075608	0.00073039	0.0007047	0.00067901	0.00065332	0.00062763	0.00060194	0.00057625	0.00055056	0.00052488
	18	8.3231	0.0012139	0.0011824	0.001151	0.0011196	0.0010882	0.0010567	0.0010253	0.0009939	0.00096248	0.00093105	0.00089963	0.00086821	0.00083679	0.00080536	0.00077394	0.00074252	0.00071109	0.00067967	0.00064825	0.00061683
	19	8.8127	0.0014154	0.0013782	0.001341	0.0013039	0.0012667	0.0012295	0.0011923	0.0011552	0.001118	0.0010808	0.0010436	0.0010064	0.00096927	0.00093209	0.00089491	0.00085774	0.00082056	0.00078338	0.00074621	0.00070903
	20	9.3023	0.0016175	0.0015745	0.0015316	0.0014886	0.0014457	0.0014027	0.0013598	0.0013168	0.0012739	0.0012309	0.001188	0.001145	0.0011021	0.0010591	0.0010162	0.00097321	0.00093027	0.00088732	0.00084437	0.00080143
	21	9.7919	0.00182	0.0017712	0.0017225	0.0016738	0.001625	0.0015763	0.0015275	0.0014788	0.0014301	0.0013813	0.0013326	0.0012838	0.0012351	0.0011864	0.0011376	0.0010889	0.0010402	0.00099142	0.00094269	0.00089396
	22	10.281	0.0020228	0.0019683	0.0019138	0.0018592	0.0018047	0.0017501	0.0016956	0.001641	0.0015865	0.001532	0.0014774	0.0014229	0.0013683	0.0013138	0.0012593	0.0012047	0.0011502	0.0010957	0.0010411	0.00098659
	23	10.771	0.002226	0.0021656	0.0021053	0.0020449	0.0019846	0.0019242	0.0018639	0.0018035	0.0017431	0.0016828	0.0016224	0.0015621	0.0015017	0.0014414	0.001381	0.0013207	0.0012603	0.0012	0.0011396	0.0010793
	24	11.261	0.0024294	0.0023632	0.002297	0.0022309	0.0021647	0.0020985	0.0020323	0.0019661	0.0019	0.0018338	0.0017676	0.0017014	0.0016352	0.0015691	0.0015029	0.0014367	0.0013706	0.0013044	0.0012382	0.0011721
	25	11.75	0.0026331	0.002561	0.002489	0.002417	0.002345	0.002273	0.002201	0.0021289	0.0020569	0.0019849	0.0019129	0.0018409	0.0017689	0.0016969	0.0016249	0.0015529	0.0014809	0.0014089	0.0013368	0.0012648
	26	12.24	0.0028369	0.0027591	0.0026812	0.0026033	0.0025255	0.0024476	0.0023698	0.0022919	0.002214	0.0021362	0.0020583	0.0019805	0.0019026	0.0018248	0.0017469	0.0016691	0.0015912	0.0015134	0.0014355	0.0013576
	27	12.729	0.003041	0.0029573	0.0028736	0.0027898	0.0027061	0.0026224	0.0025387	0.002455	0.0023713	0.0022876	0.0022038	0.0021201	0.0020364	0.0019527	0.001869	0.0017853	0.0017016	0.0016179	0.0015342	0.0014504
	28	13.219	0.0032452	0.0031557	0.0030661	0.0029765	0.0028869	0.0027973	0.0027078	0.0026182	0.0025286	0.002439	0.0023495	0.0022599	0.0021703	0.0020808	0.0019912	0.0019016	0.001812	0.0017225	0.0016328	0.0015432
	29	13.709	0.0034497	0.0033542	0.0032587	0.0031633	0.0030678	0.0029724	0.0028769	0.0027815	0.002686	0.0025906	0.0024952	0.0023997	0.0023043	0.0022088	0.0021134	0.002018	0.0019225	0.001827	0.0017315	0.0016359
	30	14.198	0.0036542	0.0035529	0.0034516	0.0033502	0.0032489	0.0031476	0.0030462	0.0029449	0.0028436	0.0027422	0.0026409	0.0025396	0.0024383	0.002337	0.0022356	0.0021343	0.0020329	0.0019315	0.0018301	0.0017286
	31	14.688	0.0038589	0.0037517	0.0036445	0.0035373	0.00343	0.0033228	0.0032156	0.0031084	0.0030012	0.002894	0.0027868	0.0026796	0.0025724	0.0024651	0.0023579	0.0022506	0.0021433	0.002036	0.0019286	0.0018212
	32	15.177	0.0040638	0.0039506	0.0038375	0.0037244	0.0036113	0.0034982	0.0033851	0.003272	0.0031589	0.0030458	0.0029327	0.0028196	0.0027064	0.0025933	0.0024802	0.002367	0.0022537	0.0021404	0.0020271	0.0019138
	33	15.667	0.0042687	0.0041497	0.0040307	0.0039117	0.0037926	0.0036736	0.0035546	0.0034356	0.0033166	0.0031976	0.0030786	0.0029596	0.0028405	0.0027215	0.0026024	0.0024832	0.002364	0.0022448	0.0021256	0.0020064
	34	16.157	0.0044738	0.0043489	0.004224	0.004099	0.0039741	0.0038492	0.0037242	0.0035993	0.0034744	0.0033495	0.0032246	0.0030996	0.0029746	0.0028496	0.0027246	0.0025994	0.0024743	0.0023492	0.002224	0.0020989
	35	16.646	0.004679	0.0045482	0.0044173	0.0042865	0.0041556	0.0040248	0.0038939	0.0037631	0.0036323	0.0035014	0.0033706	0.0032397	0.0031087	0.0029777	0.0028467	0.0027156	0.0025846	0.0024535	0.0023225	0.0021915
	36	17.136	0.0048844	0.0047476	0.0046108	0.004474	0.0043373	0.0042005	0.0040637	0.003927	0.0037902	0.0036534	0.0035166	0.0033797	0.0032428	0.0031058	0.0029688	0.0028318	0.0026948	0.0025579	0.002421	0.0022841
	37	17.625	0.0050899	0.0049472	0.0048045	0.0046617	0.004519	0.0043763	0.0042336	0.0040909	0.0039481	0.0038054	0.0036625	0.0035197	0.0033767	0.0032338	0.0030909	0.0029479	0.002805	0.0026622	0.0025194	0.0023767
	38	18.115	0.0052956	0.0051469	0.0049982	0.0048496	0.0047009	0.0045522	0.0044035	0.0042548	0.0041061	0.0039573	0.0038085	0.0036596	0.0035107	0.0033618	0.0032129	0.0030641	0.0029153	0.0027666	0.0026179	0.0024692
	39	18.605	0.0055015	0.0053468	0.0051922	0.0050375	0.0048829	0.0047282	0.0045736	0.0044188	0.0042641	0.0041093	0.0039544	0.0037995	0.0036446	0.0034898	0.003335	0.0031802	0.0030255	0.0028709	0.0027164	0.0025618
	40	19.094	0.0057076	0.0055469	0.0053863	0.0052256	0.005065	0.0049043	0.0047436	0.0045829	0.004422	0.0042612	0.0041003	0.0039394	0.0037786	0.0036178	0.003457	0.0032964	0.0031358	0.0029753	0.0028148	0.0026544
	41	19.584	0.005914	0.0057473	0.0055806	0.0054139	0.0052472	0.0050805	0.0049137	0.0047468	0.0045799	0.004413	0.0042461	0.0040793	0.0039125	0.0037458	0.0035791	0.0034125	0.003246	0.0030796	0.0029133	0.002747
	42	20.073	0.0061206	0.0059479	0.0057751	0.0056023	0.0054295	0.0052567	0.0050838	0.0049108	0.0047378	0.0045649	0.004392	0.0042192	0.0040464	0.0038737	0.0037012	0.0035287	0.0033563	0.003184	0.0030118	0.0028396
	43	20.563	0.0063276	0.0061487	0.0059698	0.0057909	0.005612	0.0054329	0.0052538	0.0050748	0.0048957	0.0047167	0.0045378	0.004359	0.0041803	0.0040017	0.0038232	0.0036448	0.0034665	0.0032883	0.0031102	0.0029322
	44	21.053	0.0065349	0.0063499	0.0061648	0.0059796	0.0057944	0.0056092	0.0054239	0.0052387	0.0050536	0.0048686	0.0046837	0.0044989	0.0043143	0.0041297	0.0039453	0.003761	0.0035768	0.0033927	0.0032087	0.0030247
	45	21.542	0.0067426	0.0065512	0.0063598	0.0061684	0.0059769	0.0057854	0.005594	0.0054026	0.0052115	0.0050204	0.0048296	0.0046388	0.0044482	0.0042577	0.0040674	0.0038771	0.003687	0.003497	0.0033072	0.0031173
	46	22.032	0.0069505	0.0067528	0.006555	0.0063572	0.0061594	0.0059616	0.005764	0.0055666	0.0053693	0.0051723	0.0049754	0.0047787	0.0045821	0.0043857	0.0041894	0.0039933	0.0037973	0.0036014	0.0034056	0.0032099
	47	22.521	0.0071584	0.0069544	0.0067502	0.006546	0.0063418	0.0061378	0.005934	0.0057305	0.0055272	0.0053241	0.0051213	0.0049186	0.0047161	0.0045137	0.0043115	0.0041095	0.0039075	0.0037057	0.0035041	0.0033025
	48	23.011	0.0073661	0.0071558	0.0069453	0.0067348	0.0065243	0.006314	0.0061041	0.0058944	0.0056851	0.005476	0.0052671	0.0050585	0.00485	0.0046417	0.0044336	0.0042256	0.0040178	0.0038101	0.0036026	0.0033951
	49	23.5	0.0075735	0.0073571	0.0071404	0.0069235	0.0067068	0.0064903	0.0062742	0.0060584	0.005843	0.0056279	0.005413	0.0051984	0.004984	0.0047697	0.0045557	0.0043418	0.004128	0.0039145	0.003701	0.0034877
		to fine Cres of the 4.5 mm bone loss model
		Length [mm]	Value [mm]
Apical	1	0	0.0011823
	2	0.48959	0.0010806
	3	0.97919	0.00097925
	4	1.4688	0.00087789
	5	1.9584	0.00077618
	6	2.448	0.000674
	7	2.9376	0.00057127
	8	3.4272	0.00046797
	9	3.9167	0.00036409
	10	4.4063	0.0002596
	11	4.8959	0.00015452
	12	5.3855	4.8849e-05
	13	5.8751	-5.7411e-05		Cress location=5.610476 mm from Apex
	14	6.3647	-0.00016425
	15	6.8543	-0.00027167
	16	7.3439	-0.00037962
	17	7.8335	-0.0004881
	18	8.3231	-0.00059703
	19	8.8127	-0.00070637
	20	9.3023	-0.00081605
	21	9.7919	-0.00092602
	22	10.281	-0.0010362
	23	10.771	-0.0011467
	24	11.261	-0.0012574
	25	11.75	-0.0013682
	26	12.24	-0.0014793
	27	12.729	-0.0015906
	28	13.219	-0.001702
	29	13.709	-0.0018137
	30	14.198	-0.0019257
	31	14.688	-0.0020377
	32	15.177	-0.00215
	33	15.667	-0.0022624
	34	16.157	-0.0023749
	35	16.646	-0.0024875
	36	17.136	-0.0026003
	37	17.625	-0.0027132
	38	18.115	-0.0028264
	39	18.605	-0.0029397
	40	19.094	-0.0030532
	41	19.584	-0.003167
	42	20.073	-0.003281
	43	20.563	-0.0033954
	44	21.053	-0.0035102
	45	21.542	-0.0036253
	46	22.032	-0.0037406
	47	22.521	-0.0038559
	48	23.011	-0.003971
Incisal	49	23.5	-0.0040859
		Length [mm]	Inc 1	Inc 2	Inc 3	Inc 4	Inc 5	Inc 6	Inc 7	Inc 8	Inc 9	Inc 10	Inc 11	Inc 12	Inc 13	Inc 14	Inc 15	Inc 16	Inc 17	Inc 18	Inc 19	Inc 20
	11	4.8959	-0.00017368	-0.00016555	-0.00015741	-0.00014928	-0.00014115	-0.00013302	-0.00012488	-0.00011675	-0.00010862	-0.00010049	-9.2353e-05	-8.422e-05	-7.6087e-05	-6.7954e-05	-5.9822e-05	-5.1689e-05	-4.3556e-05	-3.5424e-05	-2.7291e-05	-1.9158e-05
	12	5.3855	2.1622e-05	2.4193e-05	2.6764e-05	2.9335e-05	3.1906e-05	3.4477e-05	3.7048e-05	3.9619e-05	4.219e-05	4.4761e-05	4.7332e-05	4.9903e-05	5.2474e-05	5.5045e-05	5.7616e-05	6.0187e-05	6.2758e-05	6.5329e-05	6.79e-05	7.0471e-05
		Cres.	5.61048	5.61048	5.61048	5.61048	5.61048	5.61048	5.61048	5.61048	5.61048	5.61048	5.61048	5.61048	5.61048	5.61048	5.61048	5.61048	5.61048	5.61048	5.61048	5.61048
		F. app.	23.0607	22.5682	22.079	21.606	21.106	20.606	20.106	19.5698	19.0684	18.5668	18.065	17.5629	17.0604	16.5574	16.1059	15.6059	15.1059	14.5337	14.1036	13.617
		a	17.4502	16.9577	16.4685	15.9955	15.4955	14.9955	14.4955	13.9593	13.4579	12.9563	12.4545	11.9524	11.4499	10.9469	10.4954	9.99542	9.4954	8.92322	8.49312	8.00652
		Cres.	5.61048	5.61048	5.61048	5.61048	5.61048	5.61048	5.61048	5.61048	5.61048	5.61048	5.61048	5.61048	5.61048	5.61048	5.61048	5.61048	5.61048	5.61048	5.61048	5.61048
		Crot	5.33143	5.32322	5.31411	5.30504	5.29517	5.28466	5.27368	5.26169	5.24885	5.23402	5.21973	5.20331	5.18562	5.16657	5.14529	5.1221	5.09652	5.06801	5.0363	5.0007
		b	0.279043	0.287255	0.296365	0.305432	0.315308	0.325819	0.336799	0.348783	0.361624	0.376455	0.390747	0.407162	0.424852	0.443903	0.465189	0.488372	0.513951	0.542463	0.574176	0.609779
		a*b	4.86936	4.87119	4.88069	4.88554	4.88586	4.88583	4.88208	4.86877	4.86671	4.87747	4.86657	4.86657	4.86452	4.85937	4.88236	4.88149	4.88017	4.84052	4.87655	4.88221
		a*b	Inc 1	Inc 2	Inc 3	Inc 4	Inc 5	Inc 6	Inc 7	Inc 8	Inc 9	Inc 10	Inc 11	Inc 12	Inc 13	Inc 14	Inc 15	Inc 16	Inc 17	Inc 18	Inc 19	Inc 20
		Normal	11.1793	11.1925	11.1998	11.2224	11.2233	11.2244	11.2256	11.1924	11.1936	11.192	11.1899	11.1896	11.1897	11.187	11.2593	11.2728	11.2587	11.1395	11.2723	11.2926
		Bone Loss	4.86936	4.87119	4.88069	4.88554	4.88586	4.88583	4.88208	4.86878	4.86671	4.87747	4.86657	4.86657	4.86452	4.85933	4.88236	4.88148	4.88017	4.84052	4.87655	4.88221
			a*b	Inc 1	Inc 2	Inc 3	Inc 4	Inc 5	Inc 6	Inc 7	Inc 8	Inc 9	Inc 10	Inc 11	Inc 12	Inc 13	Inc 14	Inc 15	Inc 16	Inc 17	Inc 18	Inc 19	Inc 20
			Normal bone leve;l 0.5 N Force	11.2698	11.4246	11.2858	11.3096	11.1202	11.3116	11.3117	11.2759	11.2767	11.2725	11.2686	11.343	11.2658	11.2608	11.3276	11.3292	11.3293	11.2103	11.333	11.362
			Bone loss (3 mm); 0.5 N Force	7.1799	7.167	7.1555	7.152	7.136	7.12	7.1037	7.0678	7.0498	7.0315	7.0128	6.9939	6.9756	6.9564	6.974	6.9576	6.9407	6.8618	6.9036	6.8982
			Normal Bone Level; 0.2 n Force	11.1793	11.1925	11.1998	11.2224	11.2233	11.2244	11.2256	11.1924	11.1936	11.192	11.1899	11.1896	11.1897	11.187	11.2593	11.2728	11.2587	11.1395	11.2723	11.2926
			Bone Loss(4.5 mm); 0.2 N Force	4.86936	4.87119	4.88069	4.88554	4.88586	4.88583	4.88208	4.86878	4.86671	4.87747	4.86657	4.86657	4.86452	4.85933	4.88236	4.88148	4.88017	4.84052	4.87655	4.88221
			Inc 1	Inc 2	Inc 3	Inc 4	Inc 5	Inc 6	Inc 7	Inc 8	Inc 9	Inc 10	Inc 11	Inc 12	Inc 13	Inc 14	Inc 15	Inc 16	Inc 17	Inc 18	Inc 19	Inc 20
		Crot 1	7.23	7.2041	7.177	7.1478	7.1164	7.0825	7.0458	7.0059	6.9622	6.9146	6.8623	6.8043	6.7398	6.668	6.5868	6.4944	6.3929	6.2735	6.1328	5.9708
		Crot 2	5.33143	5.32322	5.31411	5.30504	5.29517	5.28466	5.27368	5.26169	5.24885	5.23402	5.21973	5.20331	5.18562	5.16657	5.14529	5.1221	5.09652	5.06801	5.0363	5.0007
