# Supplementary material for: An expansion to the Nägerl’s theory of proportionality in reduced alveolar bone height models: a 3D finite element analysis
Source: BMC Oral Health. 2022 Oct 2;22:434. doi: 10.1186/s12903-022-02476-9 (PMC9526930; doi:10.1186/s12903-022-02476-9)
Supplement: Supplementary file 4 — Additional file 4: Normal bone height model. [file 12903_2022_2476_MOESM4_ESM.xlsx]

## Sheet: Sheet1
Length [mm]		I 1	I 2	I3	I 4	I 5	I 6	I 7	I 8	I 9	I 10	I 11	I 12	I 13	I 14	I 15	I 16	I 17	I 18	I 19	I 20
0	1	-0.0015174	-0.0014623	-0.0014071	-0.001352	-0.0012969	-0.0012417	-0.0011866	-0.0011314	-0.0010763	-0.0010211	-0.00096599	-0.00091085	-0.00085571	-0.00080056	-0.00074541	-0.00069026	-0.00063511	-0.00057995	-0.00052477	-0.00046957
0.48959	2	-0.0014175	-0.0013657	-0.0013138	-0.0012619	-0.00121	-0.0011581	-0.0011062	-0.0010544	-0.0010025	-0.00095059	-0.00089871	-0.00084682	-0.00079494	-0.00074305	-0.00069117	-0.00063928	-0.00058739	-0.00053548	-0.00048357	-0.00043163
0.97919	3	-0.0013183	-0.0012696	-0.001221	-0.0011723	-0.0011237	-0.001075	-0.0010264	-0.00097775	-0.00092911	-0.00088046	-0.00083181	-0.00078317	-0.00073452	-0.00068587	-0.00063722	-0.00058857	-0.00053992	-0.00049125	-0.00044258	-0.00039388
1.4688	4	-0.0012189	-0.0011735	-0.0011281	-0.0010827	-0.0010373	-0.00099187	-0.00094647	-0.00090106	-0.00085566	-0.00081025	-0.00076485	-0.00071944	-0.00067404	-0.00062863	-0.00058322	-0.00053781	-0.0004924	-0.00044698	-0.00040154	-0.00035609
1.9584	5	-0.0011191	-0.001077	-0.0010348	-0.00099267	-0.00095052	-0.00090837	-0.00086622	-0.00082407	-0.00078192	-0.00073977	-0.00069762	-0.00065547	-0.00061332	-0.00057117	-0.00052901	-0.00048686	-0.0004447	-0.00040254	-0.00036036	-0.00031817
2.448	6	-0.0010187	-0.00097985	-0.00094098	-0.00090211	-0.00086324	-0.00082436	-0.00078549	-0.00074662	-0.00070775	-0.00066887	-0.00063	-0.00059113	-0.00055225	-0.00051338	-0.0004745	-0.00043563	-0.00039675	-0.00035786	-0.00031897	-0.00028006
2.9376	7	-0.00091764	-0.00088207	-0.0008465	-0.00081093	-0.00077536	-0.00073979	-0.00070422	-0.00066865	-0.00063308	-0.00059751	-0.00056194	-0.00052637	-0.0004908	-0.00045523	-0.00041966	-0.00038408	-0.0003485	-0.00031292	-0.00027733	-0.00024173
3.4272	8	-0.00081583	-0.00078359	-0.00075135	-0.00071911	-0.00068687	-0.00065463	-0.00062238	-0.00059014	-0.0005579	-0.00052566	-0.00049342	-0.00046117	-0.00042893	-0.00039669	-0.00036445	-0.0003322	-0.00029995	-0.0002677	-0.00023544	-0.00020317
3.9167	9	-0.00071327	-0.00068438	-0.00065549	-0.00062661	-0.00059772	-0.00056884	-0.00053995	-0.00051107	-0.00048218	-0.00045329	-0.00042441	-0.00039552	-0.00036664	-0.00033775	-0.00030886	-0.00027997	-0.00025108	-0.00022219	-0.00019329	-0.00016437
4.4063	10	-0.00060993	-0.00058443	-0.00055893	-0.00053343	-0.00050792	-0.00048242	-0.00045692	-0.00043142	-0.00040592	-0.00038041	-0.00035491	-0.00032941	-0.00030391	-0.00027841	-0.0002529	-0.0002274	-0.00020189	-0.00017638	-0.00015087	-0.00012534
4.8959	11	-0.00050582	-0.00048373	-0.00046164	-0.00043955	-0.00041746	-0.00039537	-0.00037328	-0.00035119	-0.0003291	-0.00030701	-0.00028492	-0.00026283	-0.00024074	-0.00021865	-0.00019656	-0.00017447	-0.00015237	-0.00013028	-0.00010818	-8.6069e-05
5.3855	12	-0.00040093	-0.00038228	-0.00036363	-0.00034498	-0.00032633	-0.00030768	-0.00028903	-0.00027038	-0.00025173	-0.00023309	-0.00021444	-0.00019579	-0.00017714	-0.00015849	-0.00013984	-0.00012119	-0.00010254	-8.3881e-05	-6.5222e-05	-4.6558e-05
5.8751	13	-0.00029526	-0.00028008	-0.0002649	-0.00024972	-0.00023454	-0.00021936	-0.00020418	-0.000189	-0.00017382	-0.00015864	-0.00014346	-0.00012828	-0.0001131	-9.7918e-05	-8.2737e-05	-6.7556e-05	-5.2374e-05	-3.7189e-05	-2.2002e-05	-6.8107e-06
6.3647	14	-0.0001888	-0.00017712	-0.00016544	-0.00015376	-0.00014207	-0.00013039	-0.00011871	-0.00010703	-9.5347e-05	-8.3666e-05	-7.1984e-05	-6.0302e-05	-4.8621e-05	-3.6939e-05	-2.5256e-05	-1.3573e-05	-1.8892e-06	9.7961e-06	2.1483e-05	3.3173e-05
6.8543	15	-8.1566e-05	-7.3411e-05	-6.5256e-05	-5.7101e-05	-4.8946e-05	-4.0791e-05	-3.2636e-05	-2.4481e-05	-1.6326e-05	-8.1713e-06	-1.6529e-08	8.1382e-06	1.6293e-05	2.4448e-05	3.2603e-05	4.0759e-05	4.8916e-05	5.7073e-05	6.5232e-05	7.3392e-05
7.3439	16	2.6455e-05	3.1054e-05	3.5653e-05	4.0252e-05	4.4851e-05	4.945e-05	5.4049e-05	5.8648e-05	6.3247e-05	6.7846e-05	7.2445e-05	7.7043e-05	8.1642e-05	8.6241e-05	9.0841e-05	9.544e-05	0.00010004	0.00010464	0.00010924	0.00011384
7.8335	17	0.00013526	0.00013628	0.00013729	0.00013831	0.00013932	0.00014033	0.00014135	0.00014236	0.00014337	0.00014439	0.0001454	0.00014641	0.00014743	0.00014844	0.00014946	0.00015047	0.00015149	0.0001525	0.00015352	0.00015453
8.3231	18	0.00024486	0.00024226	0.00023966	0.00023706	0.00023446	0.00023186	0.00022926	0.00022666	0.00022406	0.00022145	0.00021885	0.00021625	0.00021365	0.00021105	0.00020845	0.00020585	0.00020325	0.00020065	0.00019805	0.00019545
8.8127	19	0.00035526	0.00034901	0.00034277	0.00033652	0.00033027	0.00032403	0.00031778	0.00031154	0.00030529	0.00029905	0.0002928	0.00028655	0.00028031	0.00027406	0.00026782	0.00026157	0.00025533	0.00024909	0.00024284	0.0002366
9.3023	20	0.00046645	0.00045653	0.00044661	0.00043669	0.00042677	0.00041685	0.00040693	0.00039701	0.00038709	0.00037717	0.00036724	0.00035732	0.0003474	0.00033748	0.00032756	0.00031765	0.00030773	0.00029781	0.0002879	0.00027798
9.7919	21	0.00057844	0.00056482	0.00055119	0.00053757	0.00052394	0.00051031	0.00049669	0.00048306	0.00046944	0.00045581	0.00044218	0.00042856	0.00041493	0.00040131	0.00038769	0.00037406	0.00036045	0.00034683	0.00033321	0.00031959
10.281	22	0.00069124	0.00067388	0.00065652	0.00063916	0.00062179	0.00060443	0.00058707	0.00056971	0.00055235	0.00053498	0.00051762	0.00050026	0.0004829	0.00046554	0.00044818	0.00043083	0.00041348	0.00039613	0.00037878	0.00036142
10.771	23	0.00080484	0.00078371	0.00076258	0.00074145	0.00072032	0.00069919	0.00067806	0.00065694	0.00063581	0.00061468	0.00059355	0.00057242	0.0005513	0.00053017	0.00050905	0.00048793	0.00046682	0.00044571	0.00042459	0.00040347
11.261	24	0.00091923	0.0008943	0.00086937	0.00084444	0.00081952	0.00079459	0.00076966	0.00074473	0.00071981	0.00069488	0.00066996	0.00064503	0.00062011	0.00059519	0.00057028	0.00054537	0.00052046	0.00049555	0.00047065	0.00044573
11.75	25	0.0010344	0.0010056	0.00097686	0.00094811	0.00091935	0.00089059	0.00086184	0.00083308	0.00080433	0.00077557	0.00074682	0.00071807	0.00068932	0.00066058	0.00063184	0.00060311	0.00057438	0.00054565	0.00051691	0.00048814
12.24	26	0.0011502	0.0011176	0.001085	0.0010524	0.0010198	0.00098717	0.00095456	0.00092194	0.00088933	0.00085672	0.00082411	0.00079151	0.00075891	0.00072631	0.00069372	0.00066113	0.00062855	0.00059595	0.00056333	0.00053067
12.729	27	0.0012668	0.0012303	0.0011938	0.0011573	0.0011208	0.0010843	0.0010478	0.0010113	0.00097477	0.00093828	0.00090178	0.0008653	0.00082881	0.00079234	0.00075587	0.0007194	0.00068292	0.00064642	0.00060987	0.00057326
13.219	28	0.0013839	0.0013435	0.0013031	0.0012627	0.0012222	0.0011818	0.0011414	0.001101	0.0010606	0.0010202	0.00097978	0.00093939	0.000899	0.00085862	0.00081824	0.00077785	0.00073744	0.00069699	0.00065645	0.00061582
13.709	29	0.0015015	0.0014572	0.0014128	0.0013685	0.0013241	0.0012798	0.0012354	0.0011911	0.0011467	0.0011024	0.0010581	0.0010137	0.00096941	0.0009251	0.00088078	0.00083643	0.00079205	0.00074758	0.00070301	0.00065831
14.198	30	0.0016196	0.0015713	0.001523	0.0014747	0.0014263	0.001378	0.0013297	0.0012814	0.0012331	0.0011848	0.0011366	0.0010883	0.00104	0.00099172	0.00094342	0.00089508	0.00084666	0.00079813	0.00074948	0.00070069
14.688	31	0.001738	0.0016857	0.0016335	0.0015812	0.0015289	0.0014766	0.0014243	0.001372	0.0013197	0.0012675	0.0012152	0.001163	0.0011107	0.0010584	0.0010061	0.00095371	0.00090121	0.00084858	0.00079584	0.00074298
15.177	32	0.0018568	0.0018005	0.0017442	0.0016879	0.0016317	0.0015754	0.0015191	0.0014628	0.0014066	0.0013503	0.001294	0.0012378	0.0011815	0.0011252	0.0010688	0.0010123	0.00095566	0.00089893	0.00084211	0.00078521
15.667	33	0.0019759	0.0019156	0.0018553	0.001795	0.0017347	0.0016744	0.0016141	0.0015538	0.0014935	0.0014333	0.001373	0.0013127	0.0012523	0.0011919	0.0011314	0.0010708	0.00101	0.00094917	0.00088831	0.0008274
16.157	34	0.0020953	0.002031	0.0019666	0.0019023	0.0018379	0.0017736	0.0017093	0.001645	0.0015806	0.0015163	0.001452	0.0013876	0.0013232	0.0012586	0.0011939	0.0011291	0.0010642	0.00099935	0.00093448	0.00086958
16.646	35	0.002215	0.0021466	0.0020782	0.0020098	0.0019414	0.001873	0.0018047	0.0017363	0.0016679	0.0015995	0.0015311	0.0014626	0.0013939	0.0013252	0.0012563	0.0011873	0.0011184	0.0010495	0.00098063	0.00091176
17.136	36	0.0023351	0.0022626	0.0021901	0.0021176	0.0020452	0.0019727	0.0019002	0.0018278	0.0017553	0.0016828	0.0016102	0.0015374	0.0014646	0.0013916	0.0013186	0.0012455	0.0011725	0.0010996	0.0010268	0.00095395
17.625	37	0.0024556	0.002379	0.0023024	0.0022258	0.0021492	0.0020726	0.001996	0.0019194	0.0018428	0.001766	0.0016892	0.0016122	0.0015351	0.0014579	0.0013808	0.0013037	0.0012267	0.0011497	0.0010729	0.00099614
18.115	38	0.0025764	0.0024957	0.0024149	0.0023342	0.0022535	0.0021727	0.002092	0.0020112	0.0019303	0.0018493	0.0017681	0.0016869	0.0016056	0.0015242	0.001443	0.0013618	0.0012808	0.0011999	0.0011191	0.0010383
18.605	39	0.0026978	0.0026129	0.0025279	0.002443	0.0023581	0.0022731	0.0021881	0.002103	0.0020178	0.0019325	0.001847	0.0017615	0.0016759	0.0015905	0.0015052	0.00142	0.0013349	0.00125	0.0011653	0.0010805
19.094	40	0.0028197	0.0027305	0.0026414	0.0025522	0.002463	0.0023737	0.0022844	0.0021949	0.0021053	0.0020156	0.0019258	0.001836	0.0017463	0.0016568	0.0015674	0.0014781	0.0013891	0.0013002	0.0012114	0.0011227
19.584	41	0.0029423	0.0028488	0.0027553	0.0026618	0.0025682	0.0024745	0.0023807	0.0022867	0.0021927	0.0020986	0.0020045	0.0019105	0.0018167	0.001723	0.0016296	0.0015363	0.0014432	0.0013503	0.0012576	0.0011649
20.073	42	0.0030656	0.0029677	0.0028697	0.0027717	0.0026736	0.0025754	0.002477	0.0023785	0.00228	0.0021815	0.0020832	0.001985	0.0018871	0.0017893	0.0016918	0.0015944	0.0014973	0.0014005	0.0013038	0.0012071
20.563	43	0.0031898	0.0030872	0.0029847	0.002882	0.0027793	0.0026763	0.0025733	0.0024703	0.0023673	0.0022645	0.0021619	0.0020596	0.0019574	0.0018556	0.001754	0.0016526	0.0015515	0.0014506	0.00135	0.0012493
21.053	44	0.0033148	0.0032075	0.0031001	0.0029926	0.002885	0.0027773	0.0026696	0.002562	0.0024546	0.0023474	0.0022406	0.0021341	0.0020278	0.0019219	0.0018162	0.0017108	0.0016056	0.0015008	0.0013961	0.0012915
21.542	45	0.0034406	0.0033283	0.0032159	0.0031034	0.0029908	0.0028782	0.0027658	0.0026536	0.0025418	0.0024304	0.0023193	0.0022086	0.0020982	0.0019882	0.0018784	0.0017689	0.0016598	0.0015509	0.0014423	0.0013337
22.032	46	0.0035669	0.0034496	0.0033321	0.0032144	0.0030966	0.0029791	0.002862	0.0027453	0.0026291	0.0025134	0.002398	0.0022832	0.0021686	0.0020545	0.0019406	0.0018271	0.0017139	0.001601	0.0014885	0.0013759
22.521	47	0.0036934	0.0035711	0.0034483	0.0033253	0.0032025	0.00308	0.0029582	0.002837	0.0027164	0.0025963	0.0024768	0.0023577	0.002239	0.0021207	0.0020028	0.0018853	0.0017681	0.0016512	0.0015346	0.0014181
23.011	48	0.0038193	0.003692	0.0035642	0.0034361	0.0033082	0.0031809	0.0030544	0.0029287	0.0028037	0.0026793	0.0025555	0.0024322	0.0023094	0.002187	0.0020651	0.0019434	0.0018222	0.0017013	0.0015808	0.0014603
23.5	49	0.0039446	0.0038126	0.0036799	0.0035468	0.003414	0.0032819	0.0031507	0.0030204	0.002891	0.0027623	0.0026342	0.0025068	0.0023798	0.0022533	0.0021273	0.0020016	0.0018764	0.0017515	0.001627	0.0015025
		Force App. To apex	23.0607	22.5682	22.079	21.606	21.106	20.606	20.106	19.5698	19.0684	18.5668	18.065	17.5629	17.0604	16.5574	16.1059	15.6059	15.1059	14.5337	14.1036	13.617
			I 1	I 2	I3	I 4	I 5	I 6	I 7	I 8	I 9	I 10	I 11	I 12	I 13	I 14	I 15	I 16	I 17	I 18	I 19	I 20
			-0.0015174	-0.0014623	-0.0014071	-0.001352	-0.0012969	-0.0012417	-0.0011866	-0.0011314	-0.0010763	-0.0010211	-0.00096599	-0.00091085	-0.00085571	-0.00080056	-0.00074541	-0.00069026	-0.00063511	-0.00057995	-0.00052477	-0.00046957
			-0.0014175	-0.0013657	-0.0013138	-0.0012619	-0.00121	-0.0011581	-0.0011062	-0.0010544	-0.0010025	-0.00095059	-0.00089871	-0.00084682	-0.00079494	-0.00074305	-0.00069117	-0.00063928	-0.00058739	-0.00053548	-0.00048357	-0.00043163
			-0.0013183	-0.0012696	-0.001221	-0.0011723	-0.0011237	-0.001075	-0.0010264	-0.00097775	-0.00092911	-0.00088046	-0.00083181	-0.00078317	-0.00073452	-0.00068587	-0.00063722	-0.00058857	-0.00053992	-0.00049125	-0.00044258	-0.00039388
			-0.0012189	-0.0011735	-0.0011281	-0.0010827	-0.0010373	-0.00099187	-0.00094647	-0.00090106	-0.00085566	-0.00081025	-0.00076485	-0.00071944	-0.00067404	-0.00062863	-0.00058322	-0.00053781	-0.0004924	-0.00044698	-0.00040154	-0.00035609
			-0.0011191	-0.001077	-0.0010348	-0.00099267	-0.00095052	-0.00090837	-0.00086622	-0.00082407	-0.00078192	-0.00073977	-0.00069762	-0.00065547	-0.00061332	-0.00057117	-0.00052901	-0.00048686	-0.0004447	-0.00040254	-0.00036036	-0.00031817
			-0.0010187	-0.00097985	-0.00094098	-0.00090211	-0.00086324	-0.00082436	-0.00078549	-0.00074662	-0.00070775	-0.00066887	-0.00063	-0.00059113	-0.00055225	-0.00051338	-0.0004745	-0.00043563	-0.00039675	-0.00035786	-0.00031897	-0.00028006
			-0.00091764	-0.00088207	-0.0008465	-0.00081093	-0.00077536	-0.00073979	-0.00070422	-0.00066865	-0.00063308	-0.00059751	-0.00056194	-0.00052637	-0.0004908	-0.00045523	-0.00041966	-0.00038408	-0.0003485	-0.00031292	-0.00027733	-0.00024173
			-0.00081583	-0.00078359	-0.00075135	-0.00071911	-0.00068687	-0.00065463	-0.00062238	-0.00059014	-0.0005579	-0.00052566	-0.00049342	-0.00046117	-0.00042893	-0.00039669	-0.00036445	-0.0003322	-0.00029995	-0.0002677	-0.00023544	-0.00020317
			-0.00071327	-0.00068438	-0.00065549	-0.00062661	-0.00059772	-0.00056884	-0.00053995	-0.00051107	-0.00048218	-0.00045329	-0.00042441	-0.00039552	-0.00036664	-0.00033775	-0.00030886	-0.00027997	-0.00025108	-0.00022219	-0.00019329	-0.00016437
			-0.00060993	-0.00058443	-0.00055893	-0.00053343	-0.00050792	-0.00048242	-0.00045692	-0.00043142	-0.00040592	-0.00038041	-0.00035491	-0.00032941	-0.00030391	-0.00027841	-0.0002529	-0.0002274	-0.00020189	-0.00017638	-0.00015087	-0.00012534
			-0.00050582	-0.00048373	-0.00046164	-0.00043955	-0.00041746	-0.00039537	-0.00037328	-0.00035119	-0.0003291	-0.00030701	-0.00028492	-0.00026283	-0.00024074	-0.00021865	-0.00019656	-0.00017447	-0.00015237	-0.00013028	-0.00010818	-8.6069e-05
			-0.00040093	-0.00038228	-0.00036363	-0.00034498	-0.00032633	-0.00030768	-0.00028903	-0.00027038	-0.00025173	-0.00023309	-0.00021444	-0.00019579	-0.00017714	-0.00015849	-0.00013984	-0.00012119	-0.00010254	-8.3881e-05	-6.5222e-05	-4.6558e-05
			-0.00029526	-0.00028008	-0.0002649	-0.00024972	-0.00023454	-0.00021936	-0.00020418	-0.000189	-0.00017382	-0.00015864	-0.00014346	-0.00012828	-0.0001131	-9.7918e-05	-8.2737e-05	-6.7556e-05	-5.2374e-05	-3.7189e-05	-2.2002e-05	-6.8107e-06
			-0.0001888	-0.00017712	-0.00016544	-0.00015376	-0.00014207	-0.00013039	-0.00011871	-0.00010703	-9.5347e-05	-8.3666e-05	-7.1984e-05	-6.0302e-05	-4.8621e-05	-3.6939e-05	-2.5256e-05	-1.3573e-05	-1.8892e-06	9.7961e-06	2.1483e-05	3.3173e-05
			-8.1566e-05	-7.3411e-05	-6.5256e-05	-5.7101e-05	-4.8946e-05	-4.0791e-05	-3.2636e-05	-2.4481e-05	-1.6326e-05	-8.1713e-06	-1.6529e-08	8.1382e-06	1.6293e-05	2.4448e-05	3.2603e-05	4.0759e-05	4.8916e-05	5.7073e-05	6.5232e-05	7.3392e-05
			2.6455e-05	3.1054e-05	3.5653e-05	4.0252e-05	4.4851e-05	4.945e-05	5.4049e-05	5.8648e-05	6.3247e-05	6.7846e-05	7.2445e-05	7.7043e-05	8.1642e-05	8.6241e-05	9.0841e-05	9.544e-05	0.00010004	0.00010464	0.00010924	0.00011384
			0.00013526	0.00013628	0.00013729	0.00013831	0.00013932	0.00014033	0.00014135	0.00014236	0.00014337	0.00014439	0.0001454	0.00014641	0.00014743	0.00014844	0.00014946	0.00015047	0.00015149	0.0001525	0.00015352	0.00015453
			0.00024486	0.00024226	0.00023966	0.00023706	0.00023446	0.00023186	0.00022926	0.00022666	0.00022406	0.00022145	0.00021885	0.00021625	0.00021365	0.00021105	0.00020845	0.00020585	0.00020325	0.00020065	0.00019805	0.00019545
			0.00035526	0.00034901	0.00034277	0.00033652	0.00033027	0.00032403	0.00031778	0.00031154	0.00030529	0.00029905	0.0002928	0.00028655	0.00028031	0.00027406	0.00026782	0.00026157	0.00025533	0.00024909	0.00024284	0.0002366
			0.00046645	0.00045653	0.00044661	0.00043669	0.00042677	0.00041685	0.00040693	0.00039701	0.00038709	0.00037717	0.00036724	0.00035732	0.0003474	0.00033748	0.00032756	0.00031765	0.00030773	0.00029781	0.0002879	0.00027798
			0.00057844	0.00056482	0.00055119	0.00053757	0.00052394	0.00051031	0.00049669	0.00048306	0.00046944	0.00045581	0.00044218	0.00042856	0.00041493	0.00040131	0.00038769	0.00037406	0.00036045	0.00034683	0.00033321	0.00031959
			0.00069124	0.00067388	0.00065652	0.00063916	0.00062179	0.00060443	0.00058707	0.00056971	0.00055235	0.00053498	0.00051762	0.00050026	0.0004829	0.00046554	0.00044818	0.00043083	0.00041348	0.00039613	0.00037878	0.00036142
			0.00080484	0.00078371	0.00076258	0.00074145	0.00072032	0.00069919	0.00067806	0.00065694	0.00063581	0.00061468	0.00059355	0.00057242	0.0005513	0.00053017	0.00050905	0.00048793	0.00046682	0.00044571	0.00042459	0.00040347
			0.00091923	0.0008943	0.00086937	0.00084444	0.00081952	0.00079459	0.00076966	0.00074473	0.00071981	0.00069488	0.00066996	0.00064503	0.00062011	0.00059519	0.00057028	0.00054537	0.00052046	0.00049555	0.00047065	0.00044573
			0.0010344	0.0010056	0.00097686	0.00094811	0.00091935	0.00089059	0.00086184	0.00083308	0.00080433	0.00077557	0.00074682	0.00071807	0.00068932	0.00066058	0.00063184	0.00060311	0.00057438	0.00054565	0.00051691	0.00048814
			0.0011502	0.0011176	0.001085	0.0010524	0.0010198	0.00098717	0.00095456	0.00092194	0.00088933	0.00085672	0.00082411	0.00079151	0.00075891	0.00072631	0.00069372	0.00066113	0.00062855	0.00059595	0.00056333	0.00053067
			0.0012668	0.0012303	0.0011938	0.0011573	0.0011208	0.0010843	0.0010478	0.0010113	0.00097477	0.00093828	0.00090178	0.0008653	0.00082881	0.00079234	0.00075587	0.0007194	0.00068292	0.00064642	0.00060987	0.00057326
			0.0013839	0.0013435	0.0013031	0.0012627	0.0012222	0.0011818	0.0011414	0.001101	0.0010606	0.0010202	0.00097978	0.00093939	0.000899	0.00085862	0.00081824	0.00077785	0.00073744	0.00069699	0.00065645	0.00061582
			0.0015015	0.0014572	0.0014128	0.0013685	0.0013241	0.0012798	0.0012354	0.0011911	0.0011467	0.0011024	0.0010581	0.0010137	0.00096941	0.0009251	0.00088078	0.00083643	0.00079205	0.00074758	0.00070301	0.00065831
			0.0016196	0.0015713	0.001523	0.0014747	0.0014263	0.001378	0.0013297	0.0012814	0.0012331	0.0011848	0.0011366	0.0010883	0.00104	0.00099172	0.00094342	0.00089508	0.00084666	0.00079813	0.00074948	0.00070069
			0.001738	0.0016857	0.0016335	0.0015812	0.0015289	0.0014766	0.0014243	0.001372	0.0013197	0.0012675	0.0012152	0.001163	0.0011107	0.0010584	0.0010061	0.00095371	0.00090121	0.00084858	0.00079584	0.00074298
			0.0018568	0.0018005	0.0017442	0.0016879	0.0016317	0.0015754	0.0015191	0.0014628	0.0014066	0.0013503	0.001294	0.0012378	0.0011815	0.0011252	0.0010688	0.0010123	0.00095566	0.00089893	0.00084211	0.00078521
			0.0019759	0.0019156	0.0018553	0.001795	0.0017347	0.0016744	0.0016141	0.0015538	0.0014935	0.0014333	0.001373	0.0013127	0.0012523	0.0011919	0.0011314	0.0010708	0.00101	0.00094917	0.00088831	0.0008274
			0.0020953	0.002031	0.0019666	0.0019023	0.0018379	0.0017736	0.0017093	0.001645	0.0015806	0.0015163	0.001452	0.0013876	0.0013232	0.0012586	0.0011939	0.0011291	0.0010642	0.00099935	0.00093448	0.00086958
			0.002215	0.0021466	0.0020782	0.0020098	0.0019414	0.001873	0.0018047	0.0017363	0.0016679	0.0015995	0.0015311	0.0014626	0.0013939	0.0013252	0.0012563	0.0011873	0.0011184	0.0010495	0.00098063	0.00091176
			0.0023351	0.0022626	0.0021901	0.0021176	0.0020452	0.0019727	0.0019002	0.0018278	0.0017553	0.0016828	0.0016102	0.0015374	0.0014646	0.0013916	0.0013186	0.0012455	0.0011725	0.0010996	0.0010268	0.00095395
			0.0024556	0.002379	0.0023024	0.0022258	0.0021492	0.0020726	0.001996	0.0019194	0.0018428	0.001766	0.0016892	0.0016122	0.0015351	0.0014579	0.0013808	0.0013037	0.0012267	0.0011497	0.0010729	0.00099614
			0.0025764	0.0024957	0.0024149	0.0023342	0.0022535	0.0021727	0.002092	0.0020112	0.0019303	0.0018493	0.0017681	0.0016869	0.0016056	0.0015242	0.001443	0.0013618	0.0012808	0.0011999	0.0011191	0.0010383
			0.0026978	0.0026129	0.0025279	0.002443	0.0023581	0.0022731	0.0021881	0.002103	0.0020178	0.0019325	0.001847	0.0017615	0.0016759	0.0015905	0.0015052	0.00142	0.0013349	0.00125	0.0011653	0.0010805
			0.0028197	0.0027305	0.0026414	0.0025522	0.002463	0.0023737	0.0022844	0.0021949	0.0021053	0.0020156	0.0019258	0.001836	0.0017463	0.0016568	0.0015674	0.0014781	0.0013891	0.0013002	0.0012114	0.0011227
			0.0029423	0.0028488	0.0027553	0.0026618	0.0025682	0.0024745	0.0023807	0.0022867	0.0021927	0.0020986	0.0020045	0.0019105	0.0018167	0.001723	0.0016296	0.0015363	0.0014432	0.0013503	0.0012576	0.0011649
			0.0030656	0.0029677	0.0028697	0.0027717	0.0026736	0.0025754	0.002477	0.0023785	0.00228	0.0021815	0.0020832	0.001985	0.0018871	0.0017893	0.0016918	0.0015944	0.0014973	0.0014005	0.0013038	0.0012071
			0.0031898	0.0030872	0.0029847	0.002882	0.0027793	0.0026763	0.0025733	0.0024703	0.0023673	0.0022645	0.0021619	0.0020596	0.0019574	0.0018556	0.001754	0.0016526	0.0015515	0.0014506	0.00135	0.0012493
			0.0033148	0.0032075	0.0031001	0.0029926	0.002885	0.0027773	0.0026696	0.002562	0.0024546	0.0023474	0.0022406	0.0021341	0.0020278	0.0019219	0.0018162	0.0017108	0.0016056	0.0015008	0.0013961	0.0012915
			0.0034406	0.0033283	0.0032159	0.0031034	0.0029908	0.0028782	0.0027658	0.0026536	0.0025418	0.0024304	0.0023193	0.0022086	0.0020982	0.0019882	0.0018784	0.0017689	0.0016598	0.0015509	0.0014423	0.0013337
			0.0035669	0.0034496	0.0033321	0.0032144	0.0030966	0.0029791	0.002862	0.0027453	0.0026291	0.0025134	0.002398	0.0022832	0.0021686	0.0020545	0.0019406	0.0018271	0.0017139	0.001601	0.0014885	0.0013759
			0.0036934	0.0035711	0.0034483	0.0033253	0.0032025	0.00308	0.0029582	0.002837	0.0027164	0.0025963	0.0024768	0.0023577	0.002239	0.0021207	0.0020028	0.0018853	0.0017681	0.0016512	0.0015346	0.0014181
			0.0038193	0.003692	0.0035642	0.0034361	0.0033082	0.0031809	0.0030544	0.0029287	0.0028037	0.0026793	0.0025555	0.0024322	0.0023094	0.002187	0.0020651	0.0019434	0.0018222	0.0017013	0.0015808	0.0014603
			0.0039446	0.0038126	0.0036799	0.0035468	0.003414	0.0032819	0.0031507	0.0030204	0.002891	0.0027623	0.0026342	0.0025068	0.0023798	0.0022533	0.0021273	0.0020016	0.0018764	0.0017515	0.001627	0.0015025
1	7.224
2	7.1882
3	7.1709
4	7.1414
5	7.1746
6	7.0756
7	7.0387
8	6.9987
9	6.9547
10	6.907
11	6.8545
12	6.7883
13	6.73142
14	6.6594
15	6.5784
16	6.487
17	6.383
18	6.2627
19	6.1229
20	5.9585
	Length [mm]	Value [mm]
1	0	0.00060671
2	0.48959	0.00057084
3	0.97919	0.00053522
4	1.4688	0.00049957
5	1.9584	0.00046375
6	2.448	0.00042769
7	2.9376	0.00039135
8	3.4272	0.00035473
9	3.9167	0.00031781
10	4.4063	0.00028058
11	4.8959	0.00024303
12	5.3855	0.00020518
13	5.8751	0.00016701
14	6.3647	0.00012852
15	6.8543	8.9718e-05
16	7.3439	5.0597e-05
17	7.8335	1.1155e-05
18	8.3231	-2.8608e-05			Cres location	7.97085
19	8.8127	-6.8695e-05
20	9.3023	-0.00010911
21	9.7919	-0.00014985
22	10.281	-0.00019092
23	10.771	-0.00023233
24	11.261	-0.00027408
25	11.75	-0.00031618
26	12.24	-0.00035866
27	12.729	-0.00040151
28	13.219	-0.00044477
29	13.709	-0.00048842
30	14.198	-0.00053244
31	14.688	-0.00057677
32	15.177	-0.00062134
33	15.667	-0.00066612
34	16.157	-0.00071107
35	16.646	-0.00075615
36	17.136	-0.00080135
37	17.625	-0.00084664
38	18.115	-0.00089197
39	18.605	-0.00093729
40	19.094	-0.00098256
41	19.584	-0.0010278
42	20.073	-0.0010729
43	20.563	-0.001118
44	21.053	-0.001163
45	21.542	-0.0012081
46	22.032	-0.0012532
47	22.521	-0.0012983
48	23.011	-0.0013434
49	23.5	-0.0013885
			Cres.	7.97085	7.97085	7.97085	7.97085	7.97085	7.97085	7.97085	7.97085	7.97085	7.97085	7.97085	7.97085	7.97085	7.97085	7.97085	7.97085	7.97085	7.97085	7.97085	7.97085
			F. app.	23.0607	22.5682	22.079	21.606	21.106	20.606	20.106	19.5698	19.0684	18.5668	18.065	17.5629	17.0604	16.5574	16.1059	15.6059	15.1059	14.5337	14.1036	13.617
			a	15.0898	14.5973	14.1081	13.6351	13.1351	12.6351	12.1351	11.5989	11.0975	10.5959	10.0941	9.59205	9.08955	8.58655	8.13505	7.63505	7.13503	6.56285	6.13275	5.64615
			Cres.	7.97085	7.97085	7.97085	7.97085	7.97085	7.97085	7.97085	7.97085	7.97085	7.97085	7.97085	7.97085	7.97085	7.97085	7.97085	7.97085	7.97085	7.97085	7.97085	7.97085
			Crot	7.224	7.1882	7.1709	7.1414	7.1746	7.0756	7.0387	6.9987	6.9547	6.907	6.8545	6.7883	6.73142	6.6594	6.5784	6.487	6.383	6.2627	6.1229	5.9585
			b	0.746851	0.782651	0.799951	0.829451	0.796251	0.895251	0.932151	0.972151	1.01615	1.06385	1.11635	1.18255	1.23943	1.31145	1.39245	1.48385	1.58785	1.70815	1.84795	2.01235
				I1	I2	I3	I4	I5	I6	I7	I8	I9	I10	I11	I12	I13	I14	I15	I16	I17	I18	I19	I20
			a*b	11.2699	11.4246	11.2858	11.3097	10.4589	11.3116	11.3118	11.2759	11.2768	11.2725	11.2686	11.3431	11.2659	11.2608	11.3277	11.3293	11.3294	11.2103	11.333	11.362
				11.2698	11.4246	11.2858	11.3096	10.4588	11.3116	11.3117	11.2759	11.2767	11.2725	11.2686	11.343	11.2658	11.2608	11.3276	11.3292	11.3293	11.2103	11.333	11.362
